# Supplementary material for: Long Term Immune Response Produced by the SputnikV Vaccine
Source: Int J Mol Sci. 2021 Oct 18;22(20):11211. doi: 10.3390/ijms222011211 (PMC8537212; doi:10.3390/ijms222011211)
Supplement: Supplementary file 1 [file ijms-22-11211-s001.zip]

Archive with 1 entries (1 files):
- ijms-1382749-supplementary.pdf
